# Supplementary material for: Prognostic Scores and Azole-Resistant Aspergillus fumigatus in Invasive Aspergillosis from an Indian Respiratory Medicine ICU (ICU Patients with IA Suspicion)
Source: J Fungi (Basel). 2021 Nov 20;7(11):991. doi: 10.3390/jof7110991 (PMC8625311; doi:10.3390/jof7110991)
Supplement: Supplementary file 1 [file jof-07-00991-s001.zip]

Archive with 1 entries (1 files):
- jof-1437679-supplementary.pdf
